# Supplementary material for: The elevated expression of ORF75, a KSHV lytic gene, in Kaposi sarcoma lesions is driven by a GC-rich DNA cis element in its promoter region
Source: PLoS Pathog. 2025 Mar 17;21(3):e1012984. doi: 10.1371/journal.ppat.1012984 (PMC11981178; doi:10.1371/journal.ppat.1012984)
Supplement: S3 Table — (XLSX) [file ppat.1012984.s012.xlsx]

## Sheet: Figure 2
Experimental Data for Figures
Figure 2B
	TIME.219	TIME.219	TIME.219	BCBL-1	BCBL-1	BCBL-1
	Exp-1	Exp-2	Exp-3	Exp-1	Exp-2	Exp-3
ORF72	9.14122	10.2289	10.937	9.20058	18.9539	14.066
vIL6	11.376	13.2291	13.5118	12.3389	33.7549	31.7305
RTA	2.8831	2.94147	3.22276	1.25555	1.92695	1.84195
ORF39	6.8257	10.7278	11.7291	1.84669	3.6328	2.54428
ORF56	3.32089	5.41339	4.10317	0.417788	0.750025	0.617661
ORF26	8.71708	10.9887	27.519	1.26841	1.96704	1.72245
ORF30-33	7.65899	7.44231	8.29119	0.332786	0.541546	0.461649
ORF74	1.56613	2.00289	1.82503	0.460422	0.729046	0.646721
ORF75	33.8427	43.1985	62.4704	1.58293	2.50818	2.06934
Each Experiment (Exp) is the mean of three qPCR replicates. Fold change (FC) normalized to LANA expression for respective cell type.Internal gene reference control GAPDH. Values indicate FC over LANA expression.
Figure 2C
	ORF30-33	ORF30-33	ORF30-33	ORF39	ORF39	ORF39	ORF45	ORF45	ORF45	ORF56	ORF56	ORF56	ORF72	ORF72	ORF72	ORF75	ORF75	ORF75	RTA	RTA	RTA
	Exp-1	Exp-2	Exp-3	Exp-1	Exp-2	Exp-3	Exp-1	Exp-2	Exp-3	Exp-1	Exp-2	Exp-3	Exp-1	Exp-2	Exp-3	Exp-1	Exp-2	Exp-3	Exp-1	Exp-2	Exp-3
TIME_1DPI	1.76204	1.70157	2.15623	2.4518	2.33447	2.55796	1.86547	1.74921	1.83263	1.64594	1.69002	2.01977	6.38307	6.35773	6.6995	4.89206	4.63584	4.94602	1.77003	1.77031	2.03742
TIME_3DPI	3.8401	3.87519	4.48307	4.79859	4.69731	4.89277	4.57368	4.44274	4.38215	3.26408	3.20053	3.5399	6.96655	6.85435	7.11837	4.9571	4.66513	4.87985	2.85102	2.78676	2.99896
TIME_6DPI	1.43388	0.757904	1.45887	2.28822	2.19985	2.10941	2.42837	2.28933	2.24679	1.05948	0.480411	1.30983	8.46864	8.3297	8.57076	5.68915	5.34646	5.64534	1.34503	0.838426	1.15745
Each Experiment (Exp) is the mean of three qPCR replicates. Fold change (FC) normalized to LANA expression for respective cell type.Internal gene reference control GAPDH. Values indicateLOG2 FC over LANA expression.

## Sheet: Figure 3
Figure 3C
		RLU
Promoters	Exp-1	Exp-2	Exp-3		AVG.	Fold/pGL3
pGL3	205242	185847	211972		201020	1
p75	1.85899e+07	1.70533e+07	1.96974e+07		1.84469e+07	91.7663
p75R	226997	219476	246080		230851	1.1484
Shown here are the Relative Luciferase Units (RLU), obtained by normalizing the values from the Luciferase assay (promoter fusion) to those from the Beta-galactosidase assay (internal transfection control)
Figure 3D
		RLU
Promoters	Exp-1	Exp-2	Exp-3		AVG.	Fold/pGL3
pGL3	106721	102001	74183.4		94301.8	1
p75	7.1942e+06	6.68665e+06	4.89492e+06		6.25859e+06	66.3676
RTAp	4.04846e+06	3.79237e+06	2.82565e+06		3.55549e+06	37.7033
ORF74	60289.5	60827.5	47588.8		56235.3	0.596332
ORF72	527914	507367	370639		468640	4.96957
LANACI	4.31843e+06	4.20698e+06	3.06934e+06		3.86492e+06	40.9846
ORF57_2	386806	373044	271811		343887	3.64666
Shown here are the Relative Luciferase Units (RLU), obtained by normalizing the values from the Luciferase assay (promoter fusion) to those from the Beta-galactosidase assay (internal transfection control)
Figure 3E
		RLU
Promoters	Exp-1	Exp-2	Exp-3		AVG.	Fold/pGL3
pGL3	114495	110516	116884		113965	1
p75	7.04195e+06	7.32082e+06	6.447e+06		6.93659e+06	60.8661
p75mARE	5.7691e+06	5.75716e+06	5.46246e+06		5.66291e+06	49.69
p75mARE_HRE_STAT	5.29534e+06	5.06887e+06	4.1741e+06		4.8461e+06	42.5228
Shown here are the Relative Luciferase Units (RLU), obtained by normalizing the values from the Luciferase assay (promoter fusion) to those from the Beta-galactosidase assay (internal transfection control)

## Sheet: Figure 4
Figure 4A
		RLU
Promoters	Exp-1	Exp-2	Exp-3		AVG.	Fold/pGL3
pGL3	60090.8	61548.3	58855.2		60164.7	1
p75 1194bp	4.58815e+06	6.30421e+06	4.89469e+06		5.26235e+06	87.4657
p75R 1194bp	45301.5	50921.6	50101.8		48774.9	0.81069
p75-T1 884bp	3.39333e+06	3.23392e+06	3.0343e+06		3.22052e+06	53.5284
p75-T2 599bp	4.03177e+06	3.99636e+06	3.73217e+06		3.9201e+06	65.1561
p75-T3 290bp	2.53975e+06	3.50413e+06	2.75371e+06		2.93253e+06	48.7416
p75-T4 200bp	2.46605e+06	2.3682e+06	2.21613e+06		2.35013e+06	39.0616
p75-T5 200bp	48039.8	62781.1	56726.2		55849	0.928268
p75-T4_δSp1 200bp	224543	220475	208842		217953	3.62261
p75-T4_mARE 200bp	2.92769e+06	3.07376e+06	2.84554e+06		2.949e+06	49.0154
Shown here are the Relative Luciferase Units (RLU), obtained by normalizing the values from the Luciferase assay (promoter fusion) to those from the Beta-galactosidase assay (internal transfection control)

## Sheet: Figure 5
Figure 5A
			RLU
Expression plasmids	Promoters	Exp-1	Exp-2	Exp-3		AVG.	Fold/ respective pGL3
pN3-vector	pGL3	51974.5	59275.3	61548.3		57599.4	1
pN3-vector	p75	1.80386e+06	1.85348e+06	1.95258e+06		1.86997e+06	32.4651
pN3-vector	p75-T2	900959	824984	971498		899147	15.6104
pN3-Sp1	pGL3	35042.1	37796.4	39319.7		37386.1	1
pN3-Sp1	p75	2.43478e+06	2.51028e+06	2.65407e+06		2.53304e+06	67.7537
pN3-Sp1	p75-T2	2.11124e+06	2.12722e+06	2.07532e+06		2.1046e+06	56.2936
pN3-Sp3	pGL3	13858.4	15292.1	15575.2		14908.6	1
pN3-Sp3	p75	1.09904e+06	1.13406e+06	1.12802e+06		1.12037e+06	75.1496
pN3-Sp3	p75-T2	1.77342e+06	1.78061e+06	1.71934e+06		1.75779e+06	117.905
pN3-Sp4	pGL3	67875.1	67646.4	67800.6		67774	1
pN3-Sp4	p75	7.02644e+06	7.08394e+06	6999810		7.03673e+06	103.826
pN3-Sp4	p75-T2	4.37507e+06	4.29718e+06	4.47757e+06		4.38327e+06	64.6748
Shown here are the Relative Luciferase Units (RLU), obtained by normalizing the values from the Luciferase assay (promoter fusion) to those from the Beta-galactosidase assay (internal transfection control)
Figure 5B
			RLU
	p75-T2	Exp-1	Exp-2	Exp-3		AVG.	Fold/ pGL3
	MA-0 nM	2.47722e+06	2.48424e+06	2.48871e+06		2.48339e+06	1
	MA-50 nM	3.15429e+06	2.96843e+06	2.70262e+06		2.94178e+06	1.18458
	MA-100 nM	1.31562e+06	1.19722e+06	1.21223e+06		1.24169e+06	0.499997
	MA-150 nM	542911	530780	506293		526661	0.212073
Shown here are the Relative Luciferase Units (RLU), obtained by normalizing the values from the Luciferase assay (promoter fusion) to those from the Beta-galactosidase assay (internal transfection control)

## Sheet: Figure 6
Figure 6A
			RLU
Expression plasmids	Promoter plasmid	Exp-1	Exp-2	Exp-3		AVG.	Fold/ pGL3-pPAC0
pPAC0	pGL3	188956	190594	191408		190319	1
pPAC-Sp1	pGL3	102328	107026	108443		105932	0.556604
pPAC0	p75	79396.2	80845	80841.4		80360.9	0.422243
pPAC-Sp1	p75	18801975	1.84395e+07	1.84198e+07		1.85537e+07	97.4875
pPAC0	p75R	21270.1	21769.5	21516.6		21518.7	0.113067
pPAC-Sp1	p75R	107623	112710	114487		111607	0.586418
Shown here are the Relative Luciferase Units (RLU), obtained by normalizing the values from the Luciferase assay (promoter fusion) to those from the Beta-galactosidase assay (internal transfection control)
Figure 6B
			RLU
Expression plasmids	Promoter plasmid	Exp-1	Exp-2	Exp-3		AVG.	Fold/ p75-pPAC0
pPAC0	p75	72544.2	67310.9	60232.1		66695.8	1
pPAC-Sp1	p75	6.39971e+06	6.19833e+06	5.69984e+06		6.09929e+06	91.4495
pPAC-Sp1	p75-T4	2.30644e+06	2.2204e+06	1.95494e+06		2.1606e+06	32.3948
pPAC-Sp1	p75-T4_δSp1	212732	210377	189007		204039	3.05924
Shown here are the Relative Luciferase Units (RLU), obtained by normalizing the values from the Luciferase assay (promoter fusion) to those from the Beta-galactosidase assay (internal transfection control)
Figure 6C
			RLU
Expression plasmids	Promoter plasmid	Exp-1	Exp-2	Exp-3		AVG.	Fold/ pGL3-pPAC-Sp1
pPAC-Sp1	pGL3	7694.82	7395.43	7109.48		7399.91	1
pPAC-Sp1	p75 1194bp	1.01076e+06	1.02213e+06	1.05534e+06		1.02941e+06	139.111
pPAC-Sp1	p75_mpSp1	102816	107104	105031		104984	14.1871
pPAC-Sp1	p75_mpSp1_dSp1	120644	121306	126020		122657	16.5754
pPAC-Sp1	p75_mdSp1	910564	925193	938837		924865	124.983
pPAC-Sp1	p75_mCCAAT	506740	516545	526171		516485	69.7961
pPAC-Sp1	p75-m-all	11975.3	11860.2	10805.5		11547	1.56042
Shown here are the Relative Luciferase Units (RLU), obtained by normalizing the values from the Luciferase assay (promoter fusion) to those from the Beta-galactosidase assay (internal transfection control)
Figure 6D
Cell line	Exp-1	Exp-2	Exp-3
293T shSp1 #1	0.684764	0.635074	0.725402
293T shSp1 #2	0.221884	0.196186	0.192776
Each Experiment (Exp) is the mean of three qPCR replicates. Fold change (FC) normalized to shControl Sp1 expression. Internal gene reference control GAPDH. Values indicate FC over shControl.
Figure 6E
			RLU
Cell line	Promoter plasmid	Exp-1	Exp-2	Exp-3		AVG.	Fold/ respective shControl
293T shControl	p75	3.89129e+07	2.98722e+07	3.29568e+07		3.3914e+07	1
293T shSp1 #1	p75	1.8646e+07	2.35985e+07	23463165		2.19025e+07	0.645826
293T shSp1 #2	p75	1.05305e+07	1.12205e+07	1.13299e+07		1.1027e+07	0.325145
293T shControl	p75-T2	3.26528e+07	2.76755e+07	2.87949e+07		2.97077e+07	1
293T shSp1 #1	p75-T2	24876308	2.1963e+07	2.234e+07		2.30598e+07	0.77622
293T shSp1 #2	p75-T2	1.06015e+07	11920894	1.29924e+07		1.18382e+07	0.39849
Shown here are the Relative Luciferase Units (RLU), obtained by normalizing the values from the Luciferase assay (promoter fusion) to those from the Beta-galactosidase assay (internal transfection control)

## Sheet: Figure 7
Figure 7A
			RLU
Cell lines	Promoter plasmid	Exp-1	Exp-2	Exp-3		Fold/ respective pGL3_EXP1	Fold/ respective pGL3_EXP2	Fold/ respective pGL3_EXP3		AVG FC
BJAB	pGL3	9907.04	2575.84	60708.3		1	1	1		1
BJAB	p75	76347.4	18830.2	359628		7.70638	7.31029	5.92387		6.98018
TIVE	pGL3	10742.2	3277.51	16531.5		1	1	1		1
TIVE	p75	209300	70518.5	351755		19.4839	21.5159	21.2779		20.7593
Shown here are the Relative Luciferase Units (RLU), obtained by normalizing the values from the Luciferase assay (promoter fusion) to those from the Beta-galactosidase assay (internal transfection control)
Figure 7E
			RLU
Cell lines	Promoter plasmid	Exp-1	Exp-2	Exp-3		Fold/ respective pGL3_EXP1	Fold/ respective pGL3_EXP2	Fold/ respective pGL3_EXP3		AVG FC
BJAB	pGL3	0.427724	0.318457	0.240905		1	1	1		1
BJAB	p75 1194bp	2.70886	2.58811	2.12793		6.33321	8.12704	8.83309		7.76444
BJAB	p75-T4 200bp	10.7952	9.44947	8.6124		25.2387	29.6727	35.7502		30.2206
BJAB	p75-T4_δSp1 200bp	1.52566	1.55153	1.24565		3.56692	4.87202	5.1707		4.53655
BJAB	p75-mpSp1	0.400408	0.349431	0.257201		0.936138	1.09726	1.06765		1.03368
TIVE	pGL3	2405.25	2418.03	2081.23		1	1	1		1
TIVE	p75 1194bp	68630.4	71138.3	61618.3		28.5335	29.4199	29.6066		29.1867
TIVE	p75-T4 200bp	106662	100584	99168.8		44.3456	41.5975	47.6491		44.5307
TIVE	p75-T4_δSp1 200bp	22592.2	23782.5	19178.5		9.39285	9.83547	9.21495		9.48109
TIVE	p75-mpSp1	36436.3	38974.5	31785.2		15.1486	16.1183	15.2723		15.5131
Shown here are the Relative Luciferase Units (RLU), obtained by normalizing the values from the Luciferase assay (promoter fusion) to those from the Beta-galactosidase assay (internal transfection control). For BJAB Beta-Gactosidase activity was measured with B-GLO (Luciferase based) and for TIVE using calorimetric assay.

## Sheet: Figure 9
Figure9A
			RLU
Expression plasmids	Promoter plasmid	Exp-1	Exp-2	Exp-3		Average	Fold/ respective pcDNA3.1_T2
pcDNA3.1	p75-T2	2.47213e+06	2.45814e+06	2.51473e+06		2.48167e+06	1
Flag_ORF75_+	p75-T3	7.97068e+06	8.11141e+06	8.06208e+06		8.04806e+06	3.243
Flag_ORF75_++	p75-T4	9.36471e+06	9.73392e+06	9.541e+06		9.54654e+06	3.84683
Shown here are the Relative Luciferase Units (RLU), obtained by normalizing the values from the Luciferase assay (promoter fusion) to those from the Beta-galactosidase assay (internal transfection control)
Figure 9B
			RLU
Expression plasmids	Promoter plasmid	Exp-1	Exp-2	Exp-3		Average	Fold/ respective pcDNA3.1_T2
pcDNA3.1	p75-T2	1.89442e+06	1.96241e+06	1.92087e+06		1.9259e+06	1
RTA	p75-T3	1.28568e+07	1.25097e+07	1.2357e+07		1.25745e+07	6.52916
Flag_ORF75+RTA	p75-T4	4.23222e+07	4.12994e+07	4.01671e+07		4.12629e+07	21.4253
Shown here are the Relative Luciferase Units (RLU), obtained by normalizing the values from the Luciferase assay (promoter fusion) to those from the Beta-galactosidase assay (internal transfection control)
Figure 9C
			RLU
Expression plasmids	Promoter plasmid	Exp-1	Exp-2	Exp-3		Average	Fold/ respective pcDNA3.1
pcDNA3.1	pLANA_I	1.2103e+06	1.15802e+06	1.14764e+06		1.17199e+06	1
Flag_ORF75	pLANA_I	1.53745e+06	1.48844e+06	1.45244e+06		1.49278e+06	1.27371
pcDNA3.1	pLANA_CI	7.08618e+06	6.79238e+06	6.8804e+06		6.91965e+06	1
Flag_ORF75	pLANA_CI	9.9952e+06	9.72754e+06	9.45816e+06		9.72697e+06	1.4057
pcDNA3.1	pLANA_CP	1.54528e+07	1.49055e+07	1.46811e+07		1.50131e+07	1
Flag_ORF75	pLANA_CP	1.94377e+07	1.76007e+07	1.71586e+07		1.80657e+07	1.20332
Shown here are the Relative Luciferase Units (RLU), obtained by normalizing the values from the Luciferase assay (promoter fusion) to those from the Beta-galactosidase assay (internal transfection control)
Figure 9D
			RLU
Expression plasmids	Promoter plasmid	Exp-1	Exp-2	Exp-3		Average	Fold/ respective pcDNA3.1
pcDNA3.1	pRTA_L	1.49031e+06	1.14505e+06	1.37468e+06		1.33668e+06	1
Flag_ORF75	pRTA_L	4.68098e+06	3.55723e+06	4.22657e+06		4.15493e+06	3.1084
Shown here are the Relative Luciferase Units (RLU), obtained by normalizing the values from the Luciferase assay (promoter fusion) to those from the Beta-galactosidase assay (internal transfection control)
Figure 9E
			RLU
Expression plasmids	Promoter plasmid	Exp-1	Exp-2	Exp-3		Average	Fold/ respective pcDNA3.1
pcDNA3.1	pRTA_S	273122	212169	249658		244983	1
Flag_ORF75	pRTA_S	589704	443806	528457		520656	2.12527
Shown here are the Relative Luciferase Units (RLU), obtained by normalizing the values from the Luciferase assay (promoter fusion) to those from the Beta-galactosidase assay (internal transfection control)
Figure 9F
			RLU
Expression plasmids	Promoter plasmid	Exp-1	Exp-2	Exp-3		Average	Fold/ respective pcDNA3.1
pcDNA3.1	pORF57_S	47219.6	36777	43540.5		42512.3	1
Flag_ORF75	pORF57_S	152644	117797	115166		128536	3.02349
Shown here are the Relative Luciferase Units (RLU), obtained by normalizing the values from the Luciferase assay (promoter fusion) to those from the Beta-galactosidase assay (internal transfection control)
Figure 9H
293T-BAC16		pcDNA3.1			pcDNA3.1:: F-ORF75			pcDNA3.1::RTA
	EXP-1	EXP-2	EXP-3	EXP-1	EXP-2	EXP-3	EXP-1	EXP-2	EXP-3
ORF75	3.18348	2.33951	2.45123	11.5344	10.4955	10.3471	11.0678	10.6338	10.6351
LANA	0.929995	0.743598	0.79008	8.63466	8.25854	8.53504	8.00833	7.83409	8.0089
ORF57	1.00552	0.373639	0.598074	8.53267	7.60336	7.93257	8.01313	7.72402	7.83082
vIL-6	-0.0489941	-0.156052	-0.177088	6.6043	6.47297	6.55333	8.87514	8.77944	8.99253
Figure 9I
293T-BAC16		pcDNA3.1			pcDNA3.1:: F-ORF75
	EXP-1	EXP-2	EXP-3	EXP-1	EXP-2	EXP-3
RTA	1.20037	0.897059	0.919097	8.28044	8.00736	8.01957
Each Experiment (Exp) is the mean of three qPCR replicates. Fold change (FC) normalized to 293T-BAC16 gene expression without any transfection. .Internal gene reference control GAPDH. Values indicate LOG2FC over non-transfected 293T-BAC16..

## Sheet: Figure S2
Figure S2A
	ISLK-BAC16	ISLK-BAC16	ISLK-BAC16	BC-3	BC-3	BC-3
	Exp-1	Exp-2	Exp-3	Exp-1	Exp-2	Exp-3
ORF72	4.6501	5.19766	5.34683	7.04995	8.38161	7.91536
vIL6	-0.786037	-1.03452	-0.868963	4.6335	6.2112	6.17969
RTA	0.294372	0.121059	0.31488	-1.44332	-0.69393	-0.679299
ORF39	0.728463	1.29294	1.16402	-1.46799	-0.374065	-0.679062
ORF56	0.976514	0.961402	0.814003	-2.87165	-1.83798	-2.00385
ORF26	0.332441	0.0404816	0.109437	-2.39374	-1.50682	-1.68392
ORF30--33	-1.45363	-1.44237	-1.30762	-4.28526	-3.48949	-3.74119
ORF74	-2.18581	-2.59228	-1.7569	-3.00791	-2.07051	-2.14281
ORF75	3.32115	3.17358	3.1275	0.376517	1.31453	1.11379
Each Experiment (Exp) is the mean of three qPCR replicates. Fold change (FC) normalized to LANA expression for respective cell type.Internal gene reference control GAPDH. Values indicateLOG2 FC over LANA expression.
Figure S2B
	TIME.219	TIME.219	TIME.219	BCBL-1	BCBL-1	BCBL-1	ISLK-BAC16	ISLK-BAC16	ISLK-BAC16
	Exp-1	Exp-2	Exp-3	Exp-1	Exp-2	Exp-3	Exp-1	Exp-2	Exp-3
ORF75	6.39192	6.6637	6.29378	1.65958	1.52612	1.45315	3.1628	3.34299	3.56593
K15-EXON 1	5.23997	5.47935	5.23783	0.409544	0.276936	0.18351	2.34697	2.47197	2.77343
K15-EXON 3	5.22491	5.47269	5.11786	-0.304738	-0.477968	-0.604786	2.67707	2.74553	3.0413
ORF57	7.15664	7.35802	7.04684	1.02871	0.849091	0.581852	0.164436	0.0583528	0.392122
Each Experiment (Exp) is the mean of three qPCR replicates. Fold change (FC) normalized to LANA expression for respective cell type.Internal gene reference control GAPDH. Values indicateLOG2 FC over LANA expression.
Figure S2C
	Post infection	3 DP!	3 DP!	3 DP!	13 DPI	13 DPI	13 DPI
	Genes	Exp-1	Exp-2	Exp-3	Exp-1	Exp-2	Exp-3
	ORF75	4.71763	4.78891	4.53958	6.16268	5.99624	5.82131
	ORF72	7.29169	7.26716	7.0374	8.43156	8.25538	8.14345
	PAN	14.32	14.1939	14.0873	13.732	13.5436	13.3453
Denovo KSHV infected HDMVEC cells at 3 and 13 days post infection. Each Experiment (Exp) is the mean of three qPCR replicates. Fold change (FC) normalized to LANA expression for respective cell type.Internal gene reference control GAPDH. Values indicateLOG2 FC over LANA expression.

## Sheet: Figure S3
Figure S3B
				RLU
	Cell type	Promoters	EXP-1	EXP-2	EXP-3		Average	AVG.FC/respective pGL3
	293T	pGL3	141586	129948	112798		128111	1
	293T	p75	1.45757e+07	1.67722e+07	1.35344e+07		1.49608e+07	116.78
	293T	p74	119570	135669	153602		136280	1.06377
	HepG2	pGL3	880752	1.03318e+06	914734		942889	1
	HepG2	p75	5.7874e+07	7.09169e+07	6.1563e+07		6.34513e+07	67.2946
	HepG2	p74	307235	377028	358540		347601	0.368655
Figure S3C
				RLU
	Cell type	Promoters	EXP-1_R1	EXP_1_R2			Average	AVG.FC/respective pGL3
	HEPG2	pGL-3	44281.6	64836.8			54559.2	1
	HEPG2	p75	2.96478e+06	4.2026e+06			3.58369e+06	65.6844
	SLK	pGL-3	23194.3	16147.2			19670.8	1
	SLK	p75	236627	268115			252371	12.8298
	COS-7	pGL-3	3461.34	4276.68			3869.01	1
	COS-7	p75	107144	117825			112485	29.0733
Figure S3D
				RLU
	Expression Plasmids	Promoters	EXP-1_R1	EXP_R2			Average	AVG.FC/respective pGL3
	pcDNA3.1	pGL3	14629.3	14211			14420.2	1
	pcDNA3.1	p75	749916	633263			691590	47.9599
	NRF2_X	p75	784930	674825			729878	50.615
	NRF2_2X	p75	871669	743972			807820	56.0201
	HIF-1m_X	p75	1.06431e+06	908152			986230	68.3924
	HIF-1m_2X	p75	1.15275e+06	971174			1.06196e+06	73.6441
	HIF-2m_X	p75	774876	642733			708804	49.1536
	HIF-2m_2X	p75	817239	690934			754086	52.2938
Figure S3E
			RLU
	Condition	Promoters	EXP-1_R1	EXP_R2			Average	AVG.FC/respective pGL3
	Normoxia	pGL3	472810	442199			457505	1
	Normoxia	p75	1.24518e+07	9.3888e+06			1.09203e+07	23.8693
	Hypoxia	pGL3	465676	333677			399677	1
	Hypoxia	p75	1.0514e+07	8.62631e+06			9.57016e+06	23.9447
Figure S3F
			RLU
	Condition	Promoters	EXP-1_R1	EXP_R2			Average	AVG.FC/respective pGL3
	Water	pGL3	73481.4	78548.1			76014.7	1
	Water	p75	6.69671e+06	6.15758e+06			6.42714e+06	84.5513
	H2O2	pGL3	79917.1	96482			88199.6	1
	H2O2	p75	7.33078e+06	6.93444e+06			7.13261e+06	80.869
Figure S3G
			RLU
	Condition	Promoters	EXP-1_R1	EXP_R2			Average	AVG.FC/respective pGL3
	Water	pGL3	3.59351e+06	5.31085e+06			4.45218e+06	1
	Water	p75	9.44909e+07	1.32952e+08			1.13721e+08	25.5428
	tBHQ	pGL3	1.8841e+06	2.85286e+06			2.36848e+06	1
	tBHQ	p75	8.14481e+07	1.14434e+08			9.7941e+07	41.3519
	B-NF	pGL3	189070	405386			297228	1
	B-NF	p75	4.46287e+06	5.84074e+06			5.1518e+06	17.3328

## Sheet: Figure S4
Figure S4C
				ISLK-BAC16
	Primers	H3_R1	H3_R2	SP1_R1	SP1_R2	SP3_R1	SP3_R2
	P1	10.1397	4.62413	1.95154	2.46407	3.0868	2.30038
	P2	10.3107	4.07217	2.02648	2.45976	2.75178	2.26736
	P3	6.30723	3.9755	1.69161	3.18649	2.20845	3.07183
	P4	7.07186	3.42522	1.52495	2.93528	2.38002	3.09986
	P5	6.84248	3.43504	1.65421	2.58142	2.09979	2.89228
	P6	8.0336	3.48031	1.94664	2.75457	2.58009	3.13965
Each Experiment (Exp) is the mean of three qPCR replicates. Fold change (FC) normalized to IGG . Values shown here are FC enrichment over IGG.

[truncated: 2 more sheets: Figure S5, Figure S6]
